# Supplementary material for: Effect of Natural Commiphora myrrha Extract against Hepatotoxicity Induced by Alcohol Intake in Rat Model
Source: Toxics. 2022 Nov 26;10(12):729. doi: 10.3390/toxics10120729 (PMC9786033; doi:10.3390/toxics10120729)
Supplement: Supplementary file 1 [file toxics-10-00729-s001.zip]

Archive with 1 entries (1 files):
- toxics-2022582-supplementary.pdf
